# Supplementary material for: Effects of Antiseptic Formulations on Oral Microbiota and Related Systemic Diseases: A Scoping Review
Source: Antibiotics (Basel). 2025 Aug 8;14(8):815. doi: 10.3390/antibiotics14080815 (PMC12382659; doi:10.3390/antibiotics14080815)
Supplement: Supplementary file 1 [file antibiotics-14-00815-s001.zip]

Archive with 1 entries (1 files):
- antibiotics-3758624-supplementary.pdf
